# Supplementary material for: Cognitive and Neural Mechanisms of Social Communication Dysfunction in Primary Progressive Aphasia
Source: Brain Sci. 2021 Dec 1;11(12):1600. doi: 10.3390/brainsci11121600 (PMC8699060; doi:10.3390/brainsci11121600)
Supplement: Supplementary file 1 [file brainsci-11-01600-s001.zip]

Archive with 1 entries (1 files):
- brainsci-1467662-supplementary.pdf
